# Supplementary material for: Differences in Biofilm Formation by Methicillin-Resistant and Methicillin-Susceptible Staphylococcus aureus Strains
Source: Diseases. 2023 Nov 5;11(4):160. doi: 10.3390/diseases11040160 (PMC10660471; doi:10.3390/diseases11040160)
Supplement: Supplementary file 1 [file diseases-11-00160-s001.zip]

Archive with 1 entries (1 files):
- diseases-2641659-SI.pdf
